# Supplementary material for: Development and Validation of a Combined Methodology for Assessing the Total Quality Control of Herbal Medicinal Products – Application to Oleuropein Preparations
Source: PLoS One. 2013 Oct 21;8(10):e78277. doi: 10.1371/journal.pone.0078277 (PMC3804515; doi:10.1371/journal.pone.0078277)
Supplement: Table S1 — Targeted analysis data. Peak areas of OE, HT and IS in the examined HMP’s and quantification thereof by the proposed LC-SIM methodology. (XLS) [file pone.0078277.s001.xls]

## Sheet: OE Measurments R2
Filename	Area	ISTD Area	Area Ratio	Amount	Units	RT	Weight of Cap content (mg)	OE/Cap (mg/Cap)	Mean	Stdv	%
B4	NF	2716458	NF	NF	ug/mL	NF	350	NF
B4	NF	2582360	NF	NF	ug/mL	NF	350	NF
B4	NF	2651643	NF	NF	ug/mL	NF	350	NF
B4	NF	2571472	NF	NF	ug/mL	NF	350	NF
B4	NF	2569926	NF	NF	ug/mL	NF	350	NF	NF	-	-
B1	6573460	2681149	2.452	9.789	ug/mL	1.19	300	48.94
B1	6816836	2638898	2.583	10.419	ug/mL	1.19	300	52.1
B1	6501454	2703677	2.405	9.567	ug/mL	1.18	300	47.83
B1	6897847	2626305	2.626	10.63	ug/mL	1.18	300	53.15
B1	6914625	2626011	2.633	10.663	ug/mL	1.18	300	53.31	51.07	2.52	17.02
B2	2756145	2653020	1.039	3.788	ug/mL	1.18	150	9.47
B2	2252813	2595122	0.868	3.137	ug/mL	1.17	150	7.84
B2	2602319	2655608	0.98	3.562	ug/mL	1.18	150	8.9
B2	2702387	2698448	1.001	3.644	ug/mL	1.17	150	9.11
B2	2672726	2627282	1.017	3.705	ug/mL	1.17	150	9.26	8.92	0.64	5.94
B3	2376414	2626136	0.905	3.276	ug/mL	1.16	450	24.57
B3	2579109	2674541	0.964	3.502	ug/mL	1.17	450	26.26
B3	2638579	2706454	0.975	3.542	ug/mL	1.16	450	26.57
B3	2456625	2584207	0.951	3.45	ug/mL	1.14	450	25.87
B3	2598111	2598054	1	3.638	ug/mL	1.13	450	27.29	26.11	1.01	5.8

## Sheet: HT Measurments R2
Filename	Area	ISTD Area	Area Ratio	Amount	Units	RT	Weight of Cap content (mg)	HT/Cap (mg/Cap)	Mean	Stdv	%
B4	NF	2.71646e+06	NF	NF	ug/mL	NF	350	NF
B4	NF	2.58236e+06	NF	NF	ug/mL	NF	350	NF
B4	NF	2.65164e+06	NF	NF	ug/mL	NF	350	NF
B4	NF	2.57147e+06	NF	NF	ug/mL	NF	350	NF
B4	NF	2.56993e+06	NF	NF	ug/mL	NF	350	NF	NF	-	-
B1	27187.9	2.68115e+06	0.0101404	0.244785	ug/mL	0.875921	300	1.22
B1	38351.5	2.6389e+06	0.0145331	0.384194	ug/mL	0.872701	300	1.92
B1	25141.5	2.70368e+06	0.009299	0.218082	ug/mL	0.8727	300	1.09
B1	46309.9	2.62631e+06	0.0176331	0.482575	ug/mL	0.879142	300	2.41
B1	44763.9	2.62601e+06	0.0170464	0.463954	ug/mL	0.875922	300	2.32	1.79	0.61	0.6
B2	6956.82	2.65302e+06	0.00262223	NF	ug/mL	0.869481	150	NF
B2	4652.89	2.59512e+06	0.00179294	NF	ug/mL	0.872701	150	NF
B2	6936.83	2.65561e+06	0.00261214	NF	ug/mL	0.875918	150	NF
B2	6483.72	2.69845e+06	0.00240276	NF	ug/mL	0.86626	150	NF
B2	6271.63	2.62728e+06	0.00238712	NF	ug/mL	0.875921	150	NF	NF	-	-
B3	8027.94	2.62614e+06	0.00305694	NT	ug/mL	0.866261	450	NT
B3	15943.4	2.67454e+06	0.00596119	0.112153	ug/mL	0.85982	450	0.84
B3	10139.9	2.70645e+06	0.00374656	NT	ug/mL	0.85982	450	NT
B3	9689.39	2.58421e+06	0.00374946	NT	ug/mL	0.840499	450	NT
B3	9569.44	2.59805e+06	0.00368331	NT	ug/mL	0.85016	450	NT	NT	-	-
