# Supplementary material for: Development and Validation of a Combined Methodology for Assessing the Total Quality Control of Herbal Medicinal Products – Application to Oleuropein Preparations
Source: PLoS One. 2013 Oct 21;8(10):e78277. doi: 10.1371/journal.pone.0078277 (PMC3804515; doi:10.1371/journal.pone.0078277)
Supplement: Table S2 — The most important loadings (metabolites) i.e. marker ions, corresponding retention times, possible identifications (as determined from an in-house substance library) and their peak areas and relative peak areas (%), responsible for the grouping of the four different brands of HMP’s. (XLSX) [file pone.0078277.s002.xlsx]

## Sheet: Sheet1
			Peak Area
m/z [M-H]-	Rt (min)	Possible Identification	B1Ba	B1Bb	B1Bc	B1Bd	B1Ca	B1Cb	B1Cc	B1Cd	B1Da	B1Db	B1Dc	B1Dd	B1Ea	B1Eb	B1Ec	B1Fa	B1Ed	B1Fb	B1Fc	B1Ga	B1Fd	B1Gb	B1Gc	B1Ha	B1Gd	B1Hb	B1Hc	B1Hd	B4a	B4b	B4c	B4d	B4e	B1Aa	B1Ab	B1Ac	B1Ad	B2a	B1Ae	B2b	B2c	B2d	B2e	B3a	B3b	B3c	B3d
123.005	5.14	Hydroxytyrosol fragment	4727.7	13546.4	16742.8	14480.5	13581.6	8798.43	3915.29	11732.6	7784.39	4863.76	11898.2	13230.6	8984.16	18102.1	26872.1	3679.56	12994.8	11935.7	4461.38	9436.87	10169.1	16415.7	11517.3	13712.6	4159.86	3017.98	19956.7	14508.5	3.67398e+06	3.82355e+06	3.96525e+06	3.93994e+06	2.65615e+06	2.78376e+06	2.61413e+06	2.76862e+06	2.79685e+06	2.71462e+06	2.71086e+06	2.6643e+06	2.6778e+06	2.63109e+06	2.52385e+06	2.53661e+06	2.30342e+06	2.46767e+06	2.78487e+06
146.974	10.33		9.23957e+06	8.81142e+06	9.34092e+06	9.17731e+06	8.79729e+06	8.80318e+06	8.7885e+06	8.87718e+06	8.90697e+06	9.10484e+06	8.96711e+06	9.13644e+06	192913	8.94401e+06	8.91383e+06	8.77206e+06	8.90884e+06	8.85334e+06	8.7694e+06	8.68516e+06	8.90355e+06	184773	8.88492e+06	8.79108e+06	9.06403e+06	8.59788e+06	8.68359e+06	8.60083e+06	7.69562e+06	161322	7.40724e+06	6.94173e+06	135530	8.50662e+06	1.30661e+07	8.4938e+06	8.37405e+06	8.41688e+06	172471	8.27992e+06	8.39361e+06	8.29649e+06	8.16266e+06	8.06691e+06	7.9445e+06	8.02142e+06	7.72438e+06
174.958	10.52		1.66821e+07	1.53203e+07	1.6335e+07	1.63404e+07	1.4997e+07	1.45333e+07	1.4996e+07	1.52355e+07	1.51913e+07	1.61162e+07	1.53045e+07	1.56411e+07	1.48078e+07	1.529e+07	1.52487e+07	121291	1.54977e+07	1.5175e+07	1.47924e+07	1.46072e+07	1.51384e+07	1.50606e+07	1.54848e+07	1.49797e+07	1.55125e+07	1.49437e+07	1.48812e+07	1.45263e+07	1.22211e+07	1.21975e+07	1.19996e+07	1.03175e+07	9.73249e+06	1.42974e+07	3.50683e+07	1.43722e+07	1.39183e+07	1.40772e+07	1.46785e+07	1.39044e+07	1.40195e+07	1.41599e+07	1.36122e+07	1.33259e+07	1.30546e+07	1.31635e+07	1.2565e+07
180.975	0.52		5.27273e+06	5.10676e+06	3.61415e+06	3.53399e+06	5.07129e+06	1.60293e+06	5.09851e+06	1.91553e+06	2.08796e+06	5.00657e+06	5.10555e+06	4.96021e+06	1.85309e+06	5.11705e+06	5.03311e+06	1.33839e+06	914704	4.85956e+06	4.91124e+06	4.85797e+06	3.48976e+06	4.20812e+06	2.14407e+06	4.79471e+06	4.80683e+06	3.35218e+06	4.64392e+06	1.24325e+06	488530	458768	571871	137924	195493	2.38301e+06	1.2967e+06	1.13896e+06	4.42665e+06	1.70029e+06	3.69269e+06	302013	301879	275422	258123	345836	233714	764374	338179
182.963	5.25		354395	277429	86758.8	107852	255463	111029	132709	144541	249219	67768.3	331868	114394	118626	595650	140688	100776	465118	715246	294875	142129	3.29126e+06	653050	108000	567947	145229	114129	367508	120808	4.3025e+06	2.12198e+07	2.23134e+07	2.33301e+07	1.45026e+07	6.56892e+06	4.25759e+06	4.27511e+06	4.26206e+06	7.5325e+06	6.47464e+06	4.05902e+06	4.12617e+06	7.55077e+06	3.9498e+06	3.7606e+06	3.6514e+06	7.10228e+06	8.44326e+06
182.972	5.2		578863	277429	117871	136856	255463	111029	162966	144541	249219	95136.9	93813.1	156773	148541	595650	168779	128997	465118	93890.1	176160	172866	195117	653050	135441	567947	191310	143977	92324.5	150291	2.02601e+07	2.11537e+07	2.23443e+07	2.33589e+07	1.44923e+07	6.59522e+06	6.09147e+06	6.64027e+06	6.63451e+06	7.64098e+06	6.41833e+06	7.58707e+06	7.87716e+06	7.86224e+06	7.00208e+06	7.55778e+06	6.25898e+06	7.2575e+06	8.66888e+06
214.926	7.6		8.77747e+06	8.84866e+06	6.76899e+06	5.84323e+06	8.89495e+06	5.2492e+06	9.04785e+06	8.97297e+06	9.10851e+06	5.0775e+06	9.08066e+06	6.66233e+06	9.25898e+06	9.0851e+06	2.31893e+06	9.45875e+06	9.24428e+06	9.31185e+06	6.47454e+06	2.22603e+06	9.35024e+06	9.53748e+06	2.48676e+06	9.61403e+06	9.30318e+06	9.33847e+06	5.69815e+06	9.52231e+06	9.89082e+06	9.95957e+06	9.79738e+06	1.00107e+07	5.06857e+06	1.00129e+06	4.0399e+06	9.82712e+06	1.24677e+06	9.60462e+06	2.05586e+06	9.76683e+06	9.7265e+06	9.84655e+06	9.74324e+06	1.97772e+06	9.88641e+06	9.81589e+06	5.09013e+06
248.96	4.3		871947	1.25806e+06	1.06695e+06	3.18814e+06	1.70558e+06	3.21119e+06	3.19095e+06	3.16013e+06	960975	3.07995e+06	3.03037e+06	3.07181e+06	3.12111e+06	2.71167e+06	2.38793e+06	1.06238e+06	1.51415e+06	2.90397e+06	1.51072e+06	2.99897e+06	2.91734e+06	1.48738e+06	2.87939e+06	2.92719e+06	1.36697e+06	2.11115e+06	2.87337e+06	2.68483e+06	4.51568e+06	435864	213543	3.51166e+06	116511	2.47039e+06	777071	2.26475e+06	826785	3.08679e+06	1.40515e+06	668400	955928	614294	4.69445e+06	4.15387e+06	886011	863104	1.47263e+06
265.147	9.56		3.01186e+06	2.97913e+06	1.56413e+06	2.97819e+06	2.79773e+06	2.9111e+06	3.14535e+06	2.38843e+06	3.19489e+06	3.18803e+06	2.89587e+06	3.19628e+06	2.87031e+06	3.15358e+06	2.89934e+06	2.81668e+06	2.59294e+06	2.88145e+06	3.2217e+06	2.78388e+06	2.39114e+06	2.77699e+06	2.79812e+06	2.48152e+06	3.0576e+06	2.70383e+06	2.77034e+06	2.71914e+06	2.04286e+06	2.00635e+06	1.68171e+06	1.73962e+06	1.64826e+06	2.63594e+06	895719	2.42118e+06	2.46485e+06	2.37864e+06	2.35608e+06	330085	2.57918e+06	2.28216e+06	2.1997e+06	2.33301e+06	2.06412e+06	2.02285e+06	2.0466e+06
275.062	5.11		3.54162e+06	3.19471e+06	3.47941e+06	3.48659e+06	4.14796e+06	4.35053e+06	4.3861e+06	3.54926e+06	3.61155e+06	3.43734e+06	699611	4.12638e+06	3.99775e+06	871398	919671	4.14444e+06	4.31682e+06	4.23054e+06	4.55905e+06	4.20447e+06	4.38778e+06	4.49025e+06	4.87991e+06	872262	4.51483e+06	4.697e+06	4.22883e+06	5.03446e+06	238197	174443	392554	350064	240756	2.63594e+06	2.50393e+06	838839	2.64553e+06	1.12223e+06	2.92377e+06	1.15513e+06	1.01828e+06	1.19391e+06	1.18312e+06	982520	1.00286e+06	1.11443e+06	1.38923e+06
288.936	5.38		1.6314e+06	1.79172e+06	1.81201e+06	1.82322e+06	1.70024e+06	1.98335e+06	1.93384e+06	1.76735e+06	1.83733e+06	1.68909e+06	1.61107e+06	1.85819e+06	1.85233e+06	1.76184e+06	1.92774e+06	1.78351e+06	1.77917e+06	1.6164e+06	1.94515e+06	1.95373e+06	1.68192e+06	1.77104e+06	1.70348e+06	1.941e+06	1.92355e+06	1.75604e+06	1.89593e+06	1.83659e+06	1.2026e+07	1.15466e+07	1.10161e+07	1.65066e+06	9.70404e+06	1.53209e+06	990219	1.88954e+06	1.81768e+06	4.00014e+06	1.66902e+06	1.65308e+07	1.68316e+07	1.8673e+07	1.58481e+07	1.51775e+07	1.48371e+07	1.46722e+07	1.41389e+07
288.951	5.24		3.79136e+06	3.90694e+06	3.87639e+06	3.89734e+06	3.77282e+06	4.04043e+06	4.00563e+06	3.86622e+06	3.89479e+06	3.80362e+06	3.73205e+06	3.91062e+06	3.96096e+06	3.84036e+06	3.94172e+06	3.81128e+06	3.81467e+06	677736	3.9873e+06	1.84324e+06	3.7097e+06	3.75445e+06	690355	3.9353e+06	3.92825e+06	678595	3.912e+06	3.82962e+06	1.47845e+07	1.44197e+07	6.16141e+06	3.05014e+06	1.09255e+07	3.44471e+06	550142	3.78346e+06	3.76149e+06	6.01108e+06	641759	1.84605e+07	1.87608e+07	2.05556e+07	1.77248e+07	1.69732e+07	1.66262e+07	1.64549e+07	1.58466e+07
292.903	5.2		409489	464950	491548	504677	443520	580267	538840	518083	549917	477635	439762	538098	568807	489718	627761	577155	520720	460558	649538	628394	517909	596994	496141	656681	639390	553663	609030	588823	9.92941e+06	6.35747e+06	1.05784e+06	7.93292e+06	697763	469224	1.76677e+06	672416	634208	1.24357e+06	532019	294318	727757	7.24583e+06	835594	5.00203e+06	680235	1.09757e+06	9.80969e+06
304.913	0.39		3.01474e+07	3.08385e+07	2.98378e+07	2.97282e+07	2.99788e+07	2.9865e+07	3.01723e+07	3.00254e+07	2.97746e+07	3.01691e+07	2.97108e+07	2.95895e+07	3.01211e+07	3.01456e+07	2.97415e+07	2.97357e+07	2.99451e+07	2.967e+07	2.99709e+07	2.97375e+07	2.95811e+07	2.94702e+07	2.949e+07	2.95108e+07	2.95962e+07	2.94253e+07	2.93098e+07	2.92616e+07	5.92851e+07	5.69303e+07	4.88613e+07	2.20978e+07	1.97029e+07	2.81561e+07	1.06176e+06	2.7786e+07	2.81719e+07	6.75613e+07	2.75353e+07	6.62247e+07	6.67333e+07	1.76469e+06	6.49743e+07	6.27854e+07	2.63327e+07	6.23057e+07	1.70778e+06
304.916	5.75		1.73445e+06	1.9513e+06	1.97133e+06	2.10513e+06	1.85799e+06	2.39013e+06	152891	2.04668e+06	2.15694e+06	1.84396e+06	1.74113e+06	2.24639e+06	2.22043e+06	1.94972e+06	2.38983e+06	2.11605e+06	2.07648e+06	1.85185e+06	2.37378e+06	2.41722e+06	1.92197e+06	2.19697e+06	1.95453e+06	2.38773e+06	2.34677e+06	2.11085e+06	2.26822e+06	2.22398e+06	3.48308e+07	3.38727e+07	2.67814e+07	3.05121e+07	2.74502e+07	1.76156e+06	1.12753e+07	2.41229e+06	2.28454e+06	4.08425e+07	1.93747e+06	4.02571e+07	4.07675e+07	3.95406e+07	3.95746e+07	3.81286e+07	2.24426e+06	3.74925e+07	3.64611e+07
307.061	5.08		3.3027e+06	3.02957e+06	3.26031e+06	3.29179e+06	3.96054e+06	4.12474e+06	4.18101e+06	3.3907e+06	3.33548e+06	3.42864e+06	3.53424e+06	3.86685e+06	3.91003e+06	4.16264e+06	4.28274e+06	3.92923e+06	4.14409e+06	4.07818e+06	4.20476e+06	3.97338e+06	4.23099e+06	4.25393e+06	4.47381e+06	3.88738e+06	4.386e+06	4.32664e+06	3.99932e+06	4.61339e+06	13232	24621	19315.3	13026.4	3366.4	586812	2.29157e+06	2.79884e+06	2.426e+06	1.02231e+06	2.76666e+06	1.0552e+06	916294	1.08223e+06	1.0859e+06	902289	948821	1.02163e+06	1.14002e+06
310.921	5.07		575326	645922	648779	683202	596175	751525	719286	656259	685887	594915	578433	678159	666813	610317	723899	650087	643419	567533	727665	725357	599775	670597	599458	714087	707846	637865	675235	658847	96910.3	3.13385e+06	736655	610377	214149	502568	2.10698e+06	6.51932e+06	666066	1.7708e+06	570460	664681	3.05764e+06	576089	8.06791e+06	350644	3.08644e+06	621086	533010
310.923	8.68		2.09374e+06	2.23463e+06	2.40003e+06	2.41235e+06	2.13814e+06	2.34137e+06	2.3215e+06	2.29313e+06	2.36144e+06	2.06426e+06	2.16302e+06	2.1727e+06	1.87562e+06	2.13453e+06	2.1319e+06	1.2986e+06	2.10468e+06	1.93435e+06	2.14714e+06	1.94341e+06	375531	2.13357e+06	2.06201e+06	1.53758e+06	1.94403e+06	2.11493e+06	1.13805e+06	1.85486e+06	809126	1.22777e+06	938765	971826	4.50459e+06	1.92185e+06	6.50626e+06	1.91167e+06	2.10364e+06	1.72235e+06	1.94576e+06	1.95155e+06	1.99879e+06	1.93516e+06	1.91827e+06	1.724e+06	1.42252e+06	1.27966e+06	1.12988e+06
341.106	0.43		2.63162e+06	2.43924e+06	2.80122e+06	2.86392e+06	3.47379e+06	3.74381e+06	3.567e+06	3.04713e+06	3.53353e+06	3.37765e+06	3.44541e+06	4.08928e+06	3.34744e+06	3.32959e+06	3.42634e+06	2.226e+06	3.29834e+06	2.34879e+06	2.24289e+06	3.20267e+06	2.41615e+06	3.41945e+06	3.66481e+06	2.91322e+06	3.40661e+06	3.12582e+06	2.96168e+06	3.35773e+06	1197.64	1459.25	1124.08	929.433	0	2.72427e+06	2.42748e+06	2.80398e+06	2.45631e+06	928358	2.86574e+06	880759	771996	864880	830547	612954	585723	673375	700553
372.9	4.9		1.31356e+06	446774	473688	472715	438202	515340	505167	469649	481634	3.99147e+06	290636	1.55111e+06	484189	444926	406747	2.41416e+06	1.10467e+06	407007	499902	419428	1.17257e+06	468098	3.85088e+06	286796	493324	460796	1.06546e+06	294531	352136	361221	168719	1.15426e+06	118801	2.63069e+06	388180	468719	338458	412799	206281	2.2656e+06	3.60776e+06	3.47152e+06	2.14628e+06	216792	419442	284453	3.06478e+06
377.123	5.1	Oleuropein aglycon	8.43751e+06	8.36426e+06	9.03736e+06	9.19069e+06	1.09e+07	2.11305e+06	1.12948e+07	8.92435e+06	9.22889e+06	8.33354e+06	8.73987e+06	1.02668e+07	9.92578e+06	9.97296e+06	1.14406e+07	1.03646e+07	1.0991e+07	1.03235e+07	1.09286e+07	1.03591e+07	1.04657e+07	1.07063e+07	1.16538e+07	1.01887e+07	1.1219e+07	1.11597e+07	1.0349e+07	1.18877e+07	468.395	0	0	463.821	412.85	5.66791e+06	5.53855e+06	6.49551e+06	5.77389e+06	2.47871e+06	6.55524e+06	2.47809e+06	2.19545e+06	2.48297e+06	2.50271e+06	2.07896e+06	2.13379e+06	2.32058e+06	2.53007e+06
378.917	4.6		213945	866010	1.26543e+06	1.28072e+06	592896	911410	1.27988e+06	1.26394e+06	992833	1.07972e+06	1.06855e+06	1.01385e+06	1.25303e+06	364643	1.16285e+06	744021	1.19976e+06	4.60355e+06	4.45745e+06	866427	1.15149e+06	1.02253e+06	496205	686684	874707	697025	662012	548104	85446.3	278023	88370.2	74474.5	6084.02	4.0585e+06	359992	313024	808847	478443	2.46749e+06	619675	593750	1.0199e+06	449066	2.5828e+06	398547	967802	311565
403.124	5.1	Oleoside 11-methyl ester/ Oleoside 7-methyl ester/8-epikingiside	3.0197e+06	2.7356e+06	2.96472e+06	3.02968e+06	3.49376e+06	3.43698e+06	3.62235e+06	3.0001e+06	2.97794e+06	2.98551e+06	3.11074e+06	3.43547e+06	3.29307e+06	3.55452e+06	3.6455e+06	3.32536e+06	3.54282e+06	3.40478e+06	3.51578e+06	3.34173e+06	3.66243e+06	3.58493e+06	3.74259e+06	3.26757e+06	3.61103e+06	3.63551e+06	3.33936e+06	3.75701e+06	0	225.611	378.352	0	0	316632	1.86696e+06	2.2436e+06	1.92393e+06	880696	2.19305e+06	893606	776667	935822	899617	787689	819950	864809	932237
406.897	8.24		3.27287e+06	3.44661e+06	1.37987e+06	3.37684e+06	3.3254e+06	3.42961e+06	1.04476e+07	3.40081e+06	3.29412e+06	3.37106e+06	3.32563e+06	3.29427e+06	3.25866e+06	3.24125e+06	1.01618e+07	3.35027e+06	3.19857e+06	3.17733e+06	3.26005e+06	1.0026e+07	1.00007e+07	3.30274e+06	3.21328e+06	3.30867e+06	1.91663e+06	9.80849e+06	3.22905e+06	9.7252e+06	6.57131e+06	394708	1.61619e+06	1.66623e+06	4.00048e+06	9.32202e+06	4.2223e+06	3.0097e+06	3.04125e+06	9.17623e+06	3.0977e+06	2.86797e+06	1.05557e+06	8.61846e+06	2.63471e+06	2.51176e+06	2.31208e+06	1.23372e+06	2.41141e+06
406.899	7.18		6.96897e+06	3.2868e+06	5.13386e+06	7.14481e+06	6.99257e+06	7.16358e+06	3.21218e+06	1.03652e+07	6.93054e+06	6.96444e+06	6.94218e+06	6.8568e+06	1.01867e+07	1.26773e+06	6.88379e+06	6.92579e+06	4.46981e+06	6.69783e+06	6.84249e+06	6.76451e+06	6.68012e+06	9.81933e+06	6.66353e+06	3.9875e+06	5.38186e+06	6.66109e+06	6.67214e+06	6.79882e+06	1.70368e+06	1.66513e+06	66084.8	4.96375e+06	138259	6.21038e+06	4.25553e+06	6.27849e+06	2.3484e+06	6.10215e+06	6.3137e+06	5.97521e+06	4.23493e+06	2.86857e+06	3.38832e+06	5.29763e+06	5.00139e+06	1.63458e+06	4.96302e+06
406.901	4.95		1.69809e+06	1.84381e+06	1.83024e+06	1.82782e+06	1.73964e+06	1.90823e+06	1.87987e+06	1.81126e+06	1.876e+06	1.75022e+06	1.71258e+06	1.83923e+06	1.86169e+06	1.74066e+06	1.84795e+06	1.77842e+06	1.75325e+06	1.65359e+06	1.88777e+06	1.83818e+06	1.69316e+06	1.77366e+06	1.6806e+06	1.81386e+06	1.83093e+06	1.78519e+06	1.30592e+06	1.71905e+06	1.64005e+06	686352	1.27969e+06	808884	2.0278e+06	1.49966e+06	7.55566e+06	1.71472e+06	1.71366e+06	1.06905e+07	1.56353e+06	1.60984e+06	1.71909e+06	7.1885e+06	1.59567e+06	1.47631e+06	2.75753e+06	1.42531e+06	1.80915e+06
434.871	5.79		207443	120915	255009	271678	258067	418554	308582	246252	309452	307724	218215	277150	532386	474092	38441.2	297759	39649.5	206671	207918	225204	63402	397101	20559.1	1.79687e+06	331219	550789	247702	233047	176578	78616.7	62570.3	192739	25789.3	233024	205608	431251	9437.86	166387	133866	320151	342520	263128	131322	646238	205011	297404	361168
447.072	4.49	Luteolin hexosides	3.11083e+06	2.96252e+06	3.37461e+06	3.19276e+06	3.37826e+06	3.6118e+06	3.51955e+06	1.30611e+07	2.83262e+06	2.71084e+06	2.95955e+06	3.2022e+06	1.96994e+06	3.35269e+06	3.35117e+06	2.91293e+06	3.05295e+06	1.82651e+06	3.04737e+06	3.13506e+06	1.96874e+06	1.43956e+07	3.55448e+06	2.75886e+06	3.30716e+06	3.1632e+06	2.84629e+06	3.28288e+06	11867.3	17314.5	14238.1	3667.04	6457.31	1.03699e+06	1.13887e+06	2.18237e+06	1.92797e+06	403121	1.13461e+06	379986	353710	395803	368517	1.15306e+06	1.1527e+06	1.33531e+06	1.48528e+06
447.079	3.88	Luteolin hexosides	1.36546e+07	1.29708e+07	1.42689e+07	1.43582e+07	1.44707e+07	1.49679e+07	1.50037e+07	1.30608e+07	1.32216e+07	1.32398e+07	1.37403e+07	1.47597e+07	1.46839e+07	1.46183e+07	1.48911e+07	1.3205e+07	1.43907e+07	1.41491e+07	1.33455e+07	1.33611e+07	1.45069e+07	1.44407e+07	1.49458e+07	1.30898e+07	1.45402e+07	1.41404e+07	1.33564e+07	1.54188e+07	36961.3	35190.7	2252.94	50853.2	32235.7	1.07971e+07	1.01172e+07	1.17181e+07	1.04208e+07	4.93537e+06	1.16677e+07	4.86742e+06	4.17785e+06	898978	4.71e+06	5.67668e+06	5.62553e+06	6.24152e+06	7.13477e+06
455.339	9.8	Oleanolic acid	465.366	567.328	886.035	507.575	8050.34	518.055	1434.42	421.513	323364	379.856	564565	435461	6041.19	1424.38	11771.8	842.62	13901.2	278.467	555.212	275.685	1369.08	242.935	796.918	7613.06	547.635	644.705	15917.5	9701.92	1407.92	593.337	3268.45	387.099	1919.89	11740.2	776.815	990.456	1068.88	1243.83	495.372	42176.3	52341.5	133324	150340	10038.7	2.74032e+06	2.4753e+06	2.17317e+06
461.113	4.64	Tyrosol diglucoside	1.69927e+06	1.58814e+06	2.66619e+06	1.77052e+06	1.92775e+06	1.8989e+06	1.98223e+06	1.76815e+06	1.86218e+06	1.7666e+06	1.75441e+06	2.01749e+06	1.92937e+06	1.90239e+06	2.00068e+06	1.66305e+06	1.92019e+06	1.77361e+06	2.66878e+06	1.78366e+06	1.91044e+06	1.86589e+06	1.97591e+06	1.69768e+06	1.85617e+06	1.92405e+06	1.75306e+06	2.06477e+06	495.006	485.566	503.785	1055	535.609	1.30782e+06	1.80836e+06	1.47034e+06	1.34008e+06	511916	1.39594e+06	513934	449392	508667	660826	788387	1.15394e+06	916170	1.10791e+06
471.327	9.71	Maslinic acid	3466.68	6509.79	2456.43	1203.78	5340.07	6982.38	6864.18	5199.23	106612	97866.6	120651	158161	4441.65	4239.2	5466.55	1148.39	4537.48	338.292	4565.41	0	976.313	1806.92	371.419	3807.46	995.685	2802.29	3000.89	7741.5	3885.04	2152.43	4005.88	649.509	1773.13	306.316	399.552	400.164	825.191	57491.8	1008.49	140534	37419.1	164008	17070.2	1.37433e+06	1.02655e+06	1.35392e+06	1.6187e+06
523.324	9.83		381.69	517.439	1060.04	0	570.373	578.165	867.508	0	215238	627.681	4564.15	15293.8	2648.05	526.052	916.792	620.601	873.554	0	580.486	0	602.481	0	299.97	681.655	0	0	1218.27	475.411	671.17	559.471	734.576	464.108	550.923	1740.52	217.192	533.99	401.404	289.882	660.642	438.756	918.214	954.92	11175.3	542.471	1.46943e+06	1.38592e+06	1.21085e+06
539.176	5.71	Oleuropein	2.02696e+06	2.37315e+06	2.34475e+06	745893	3.04452e+06	4.0597e+06	3.75219e+06	1.92624e+07	1.93902e+06	3.00535e+06	2.58334e+06	2.43807e+06	2.05924e+07	2.37628e+06	2.97221e+06	2.63116e+06	3.13072e+06	2.81472e+06	3.06623e+06	2.80442e+06	3.11303e+06	3.52544e+06	3.08634e+06	635003	767118	518463	2.47188e+06	3.44976e+06	0	0	0	0	500.858	2.06947e+06	947840	2.00332e+06	1.98799e+06	542656	2.80442e+06	454481	385422	625275	492360	616472	383163	669915	787431
539.176	5.96	Oleuropein isomer	867337	1.12313e+06	1.0431e+06	1.11791e+06	1.2492e+06	2.30574e+06	1.60135e+06	1.03161e+06	967204	1.53438e+06	1.01598e+06	1.32639e+06	3.28073e+06	419959	543340	1.20494e+06	1.53102e+06	1.17969e+06	1.59305e+06	1.37822e+06	412291	1.0877e+06	1.40307e+06	403102	1.44654e+06	433337	351269	1.47743e+06	0	0	495.86	0	0	837362	291050	1.11634e+06	911489	116925	950831	281283	165108	190722	199057	193250	122655	224820	207712
539.222	9.39		48449.2	17267.4	40785.9	20235	23499.5	28039.4	14939.2	35452.5	17653.4	38082.2	51601.8	53995.9	40051.7	23177.9	13984.3	11346.1	28635.2	56421.5	10962.5	32815	73146.6	44773.8	32263.5	112392	79259.1	9477.39	71227.2	75465	0	0	340.624	0	0	33956.8	7507.43	111067	30202.8	16775.2	110314	58205.4	575.602	65601.7	4026.6	615361	446498	588019	715676
593.149	3.77	Luteolin-7-O-rutinoside	1.57703e+06	1.93118e+06	2.16587e+06	2.15586e+06	2.10548e+06	2.19685e+06	2.19743e+06	1.45204e+06	2.01221e+06	2.05573e+06	2.08225e+06	2.28083e+06	1.70446e+06	2.16929e+06	2.26514e+06	1.99342e+06	2.19922e+06	1.69156e+06	2.04e+06	1.95584e+06	1.7396e+06	1.69641e+06	2.21639e+06	1.89263e+06	2.095e+06	2.09736e+06	1.9743e+06	2.30296e+06	0	0	287.596	770.867	2584.96	1.39873e+06	1.75475e+06	2.13424e+06	1.82355e+06	544068	2.10448e+06	534050	452854	547180	532162	904617	871277	969323	1.15092e+06
617.368	9.91		40443.2	32075.5	36556.9	42889.7	40624.8	36618.9	34082.9	41429.7	60837.5	45595.5	55126.1	63327.5	44813	37953.4	35238.1	40703.7	32737.7	37390.7	36971	37279.4	36164.4	42571.5	35212.5	39833.2	41126.4	40103.8	38210.7	36312.9	42856	44233.2	42627.7	37038.3	34926.4	25824.7	43348.7	47792.3	45110.1	47352	42395.3	47533.8	37230.5	49848.8	46225.3	612121	430138	584424	676038
623.196	4.02	Verbascoside/Isoacteoside	6.00628e+06	5.94589e+06	6.14602e+06	6.30333e+06	2.75721e+06	2.73492e+06	2.76172e+06	2.19574e+06	2.80324e+06	2.69999e+06	2.81355e+06	3.12103e+06	3.28306e+06	3.58179e+06	3.76008e+06	3.39406e+06	3.54214e+06	3.3538e+06	3.52618e+06	3.76769e+06	3.80725e+06	3.66947e+06	4.05882e+06	3.21204e+06	3.94298e+06	3.58197e+06	3.29514e+06	3.86475e+06	435.313	0	0	692.564	998.626	2.56003e+06	2.54477e+06	3.02897e+06	2.71909e+06	891658	3.00282e+06	879500	751577	899336	854083	880906	901254	1.01766e+06	1.15285e+06
[truncated: 49 more columns]
